# Supplementary material for: Affective trajectories: Are hens influenced by positive and negative changes in their living conditions?
Source: Appl Anim Behav Sci. Author manuscript; Available in PMC 2024 Jul 31. (PMC7616324; doi:10.1016/j.applanim.2023.105883)
Supplement: Supplementary material [file EMS197739-supplement-Supplementary_material.xlsx]

## Sheet: Sheet1
Category	Measure	Details	References	Better welfare/ more positive affect/lower stress
Physical	Body mass	(g)		Heavier (within bounds)
Physical	Body Condition Score	(1) “good” - the breast was plump (no keel bone detectable) or (0) “poor” - the breast was thin (keel bone detectable) under gentle palpation	Gregory and Robins, 1998; Armstrong et al., 2022	Good
Physical	Comb elevation	0: upright; 1: floppy		Upright
Physical	Comb colour	0: bright; 1: pale	Temple et al., 2020	Bright (pale associated with mite infestation and )
Physical	Comb size	0: small, <3.5 cm2; 1 = large, >3.5cm2	O'Connor et al., 2011	Debated (some association with social status)
Physical	Comb lesions	Absent/present	Welfare Quality, 2009	Fewer lesions (a proxy for lower aggression)
Physical	Foot lesions	Absent/present	Heerkens et al., 2016	Fewer lesions
Physical	Claw length	middle claw, left foot; mm		Shorter claws (a proxy for more foraging; lower risk of injury to self or others)
Blood & faecal tests	H/L ratio	Serum Heterophil: Lymphocyte ratio	Gross & Siegel 1983	Relatively low
Blood & faecal tests	Triglycerides	Serum triglyeride levels (associated with fatty liver & liver function);	Ronchen et al., 2008	Relatively low
Blood & faecal tests	Corticosterone	Serum corticosterone levels	Scanes, 2016	Relatively low
Blood & faecal tests	Glucose	Serum glucose levels	Nicol et al., 2009	Relatively low
Blood & faecal tests	Faecal bulk water content	Relative water content of faecal sample	Nicol et al., 2009	Lower water levels
Behavioural tests	Judgement bias	Trained test measuring animals' judgements of ambiguous stimuli	Deakin et al 2016	Greater proportion of "optimistic-like" choices
Behavioural tests	High perch test	Test of animals' willingness to jump from a high perch	Nasr et al., 2012	Shorter latency to jump
Behavioural tests	Water box test	Test of animals' willingness to exit a water box	Weeks et al., 2002;	Shorter latency to exit
References
Armstrong, E.A., Richards-Rios, P., Addison, L., Sandilands, V., Guy, J.H., Wigley, P., Boswell, T., Smulders, T.V., (2022) Poor body condition is associated with lower hippocampal plasticity and higher gut methanogen abundance in adult laying hens from two housing systems. Scientific Reports, 12(1), e15505. https://doi.org/10.1038/s41598-022-18504-1
Deakin, A., Browne, W.J., Hodge, J.J.L., Paul, E.S., Mendl M., (2016). A Screen-Peck Task for Investigating Cognitive Bias in Laying Hens. PLOS One 11(7): e0158222. https://doi.org/10.1371/journal. pone.0158222
Gregory N.G., Robins, J.K., (1998). ‘A body condition scoring system for laying hens’. New Zealand Journal of Agricultural Research, 41, 555-559. https://doi.org/10.1080/00288233.1998.9513338
Gross, W.B., Siegel, H.S., (1983). Evaluation of the heterophil-lymphocyte ratio as a measure of stress in chickens. Avian Diseases, 27, 972-979. https://doi.org/10.2307/1590198
Heerkens, J.L.T., Delezie, E., Ampe, B., Rodenberg, T.B., Tuyttens, F.A.M., (2016). Ramps and hybrid effects on keel bone and foot pad disorders in modified aviaries for laying hens. Poultry Science, 95(11), 2479-2488. https://doi.org/10.3382/ps/pew157
Nasr, M.A.F., Nicol, C.J., Murrell, J.C., (2012). Do hens with keel bone fractures experience pain? PLOS One, 7(8): e42420. https://doi.org/10.1371/journal.pone.0042420
Nicol, C.J., Caplen, G., Edgar, J., Browne, W.J., (2009). Associations between welfare indicators and environmental choice in laying hens. Animal Behaviour, 78, 413-425. https://doi.org/10.1016/j.anibehav.2009.05.016
O'Connor, E.A., Saunders, J.E., Grist, H., McLeman, M.A., Wathes, C.M., Abeyesinghe, S.M., (2011). The relationship between the comb and social behaviour in laying hens. Applied Animal Behaviour Science, 135(4), 293-299. https://doi.org/10.1016/j.applanim.2011.09.011
Ronchen, S., Scholz, B., Hamann, H., Distl, O., (2008). Fat status in Lohmann Silver and Lohmann Tradition laying hens kept in modified small group housing systems, small group housing systems, furnished cages and an aviary system. Berliner und Munchener Tierarztliche Wochenscrift, 121(1-2), 11-18. https://doi.org/10.2376/0005-9366-121-11
Scanes, C.G. (2016). Biology of stress in poultry with emphasis on glucocorticoids and the heterophil to lymphocyte ratio. Poultry Science, 95(9), 2208-2215, https://doi.org/10.3382/ps/pew137
Temple, D., Manteca, X., Escribano, D., Salas, M., Mainau, E., Zschiesche, E., Petersen, I., Dolz, R., Thomas, E., (2(2020). Assessment of laing-bird welfare following acaricidal treatment of a commercial flock naturally infested with the poultry red mite (Dermanyssus gallinae). Plos One, 15(11), e0241608. https://doi.org/10.1371/journal.pone.0241608
Weeks, C.A., Knowles, T.G., Gordon, R.G., Kerr, A.E., Peyton, S.T., Tilbrook, N.T., (2002). New method for objectively assessing lameness in broiler chickens. Veterinary Record, 151, 762-764.
Welfare Quality, (2019). Assessment protocol for laying hens, Version 2.0. http://www.welfarequalitynetwork.net/media/1294/wq_laying_hen_protocol_20_def-december-2019.pdf
